# Supplementary material for: A Machine Learning Model for Predicting the Propagation Rate Coefficient in Free-Radical Polymerization
Source: Molecules. 2024 Oct 3;29(19):4694. doi: 10.3390/molecules29194694 (PMC11477705; doi:10.3390/molecules29194694)
Supplement: Supplementary file 1 [file molecules-29-04694-s001.zip]

Archive with 1 entries (1 files):
- molecules-3220642-supplementary.pdf
